# Supplementary material for: Optimization design and experiment of key components of mountain pendulum-lever cam type hole seeders based on DEM-MBD coupling simulation
Source: PLoS One. 2025 Mar 14;20(3):e0313285. doi: 10.1371/journal.pone.0313285 (PMC11908703; doi:10.1371/journal.pone.0313285)
Supplement: S3 Fig — (XLSX) [file pone.0313285.s003.xlsx]

## Sheet: Sheet1
Soya bean Single factor simulation test data
The active pendulum-lever angle is 90°， The number of rollers in the cam group is 3
Single factor test
level	The hole seeders r/min	Qualified rate	Rebroadcast rate	Miss seeding rate
1	40	81.36	12.57	6.07
2	50	89.56	8.12	2.32
3	60	79.69	14.82	5.49
4	70	71.27	18.35	10.38
5	80	66.66	21.12	12.22
The hole seeders is 60r/min， The number of rollers in the cam group is 3
Single factor test
level	The active pendulum-lever angle/°	Qualified rate	Rebroadcast rate	Miss seeding rate
1	70	74.87	15.18	9.95
2	80	76.51	13.97	9.52
3	90	82.63	11.61	5.76
4	100	90.12	5.33	4.55
5	110	86.47	7.97	5.56
The hole seeders is 60r/min， The active pendulum-lever angle is 90°
Single factor test
level	The number of rollers in the cam group/number	Qualified rate	Rebroadcast rate	Miss seeding rate
1	1	88.33	8.92	2.75
2	2	90.23	8.32	1.45
3	3	91.06	7.65	1.29
4	4	88.36	9.83	1.81
5	5	87.41	11.36	2.23
Corn Single factor simulation test data
The active pendulum-lever angle is 90°， The number of rollers in the cam group is 3
Single factor test
level	The hole seeders r/min	Qualified rate	Rebroadcast rate	Miss seeding rate
1	40	80.11	13.11	6.78
2	50	88.37	8.67	2.96
3	60	78.53	15.38	6.09
4	70	70.41	19.01	10.58
5	80	65.22	21.83	12.95
The hole seeders is 60r/min， The number of rollers in the cam group is 3
Single factor test
level	The active pendulum-lever angle/°	Qualified rate	Rebroadcast rate	Miss seeding rate
1	70	73.01	16.03	10.96
2	80	75.39	14.38	10.23
3	90	81.14	12.17	6.69
4	100	89.47	6.01	4.52
5	110	85.36	8.63	6.01
The hole seeders is 60r/min， The active pendulum-lever angle is 90°
Single factor test
level	The number of rollers in the cam group/number	Qualified rate	Rebroadcast rate	Miss seeding rate
1	1	87.01	9.43	3.56
2	2	89.23	8.56	2.21
3	3	90.16	8.01	1.83
4	4	87.47	10.17	2.36
5	5	86.04	11.95	3.01
